# Supplementary material for: Myeloid-mesenchymal crosstalk drives ARG1-dependent profibrotic metabolism via ornithine in lung fibrosis
Source: J Clin Invest. 2025 Aug 28;135(21):e188734. doi: 10.1172/JCI188734 (PMC12578403; doi:10.1172/JCI188734)
Supplement: Supporting data values [file jci-135-188734-s099.xlsx]

## Sheet: 1c
Inside COL1-GFP area	Outside COL1-GFP area
238	33
562	68
416	48
Inside COL1-GFP area	Outside COL1-GFP area
238	33
562	68
416	48

## Sheet: 1d
Healthy	IPF
2.31928	2.25788
2.78695	2.59471
2.42757	2.43461
2.6075	5.27176
2.42717	2.32282
2.2983	2.29156
2.22971	2.28857
2.84033	2.22621
2.22831	2.19965
2.21206	2.30135
2.28677	2.22209
2.2583	2.90011
2.26406	2.2607
2.22138	2.33869
2.19174	2.20761
2.34477	2.25163
2.31042	2.60714
2.29235	2.2474
2.19842	2.28693
2.75283	2.38234
	2.83688
	3.75457
	2.90045
	2.33878
	2.30753
	2.41998
	2.68945
	2.92822
	2.51891
	2.48685
	3.07588
	2.28008
	3.01351
	2.37627
	2.35699
	9.10684
	4.32314
	2.27516
	2.29724
	2.2863
	7.30653
	2.38267
	2.31523
	4.54382
	3.28176
	2.45165
	2.31903
	3.06698
	2.29743
	2.27336
	2.26326
	3.84096
	2.27275
	3.52613
	9.59094
	2.18851
	2.27416
	3.49369
	3.33411
	3.92523
	2.22014
	5.1446
	2.86988
	3.06868
	3.84126
	3.6233
	2.86622
	3.39837
	3.80434
	3.45343
	6.70747
	3.38439
	2.64273
	3.28347
	7.47382
	3.13776
	3.48267
	3.66398
	3.22715
	3.17654
	2.7495
	3.00863
	2.98576
	4.28136
	3.16582
	4.3478
	6.63222
	3.46875
	3.65629
	2.95655
	7.06652
	4.36979
	4.2605
	4.55921
	6.68694
	3.19497
	2.77088
	2.69796
	2.71847
	4.17134
	2.72546
	3.52576
	3.85271
	3.08293
	4.45468
	3.79865
	3.95521
	7.46993
	3.21547
	6.36485
	8.67497
	6.20894

## Sheet: 1e
Healthy	IPF
0.068472	0.44831
0.079692	0.133173
0.060905	0.191295
0.05832	0.287417
	0.436646
	0.141205

## Sheet: 3a
Uninjured	14d post Bleo		Healthy	IPF
19.6785	375.137		0.0164042	0.13992
24.0245	339.944		0.0132667	0.167124
38.4323	273.568		0.0264694	0.145335
19.9286	305.726		0.0234386	0.206878
18.9468	315.135		0.0215732	0.512886
	291.4		0.0200735	0.197054
			0.0254673	0.155787
			0.0144333	0.254079
			0.028077	0.0399845
				0.520819

## Sheet: 3b
Untreated	CB-1158		IPF	IPF + CB-1158
115.378	0		1.00039	0.23082
21.8632	0		1.09642	0.101163
108.73	0		0.759893	0.13318
41.364	29.8408		0.6416	0.153348
111.39	0		1.37392	0.0842187
133.55	41.364		1.12778	0.0489367
106.958	0		0.796614	0.123839
88.3432	0		0.90294	0.128352
			1.09942	0.133029
			1.14973	0.102622
			1.05131	0.102622
			0.652902	0.100593
			1.08737	0.0709571
			1.26604	0.0722385
			1.06808	0.0518762
			0.925596	0.0728879

## Sheet: 3c
Uninjured	Bleomycin/Vehicle	Bleomycin/CB-1158
0.086	0.526	0.288
0.083	0.495	0.278
0.135	0.57	0.262
0.054	0.527	0.279
0.117	0.674	0.263
0.117	0.419	0.336
	0.55	0.184
		0.334

## Sheet: 3d
IPF	IPF + CB1158
0.820938	0.278861
1.15299	0.770382
1.02607	0
1.09119	0.254282
0.821013	0.00904979
1.0878	0.408704
1.03794	0.76791
1.19415	0.899504

## Sheet: 3e
Bleomycin	Bleomycin
0.407953	0.39304
0.409818	0.286784
0.567339	0.243908
0.80129	0.268142
0.320338	0.637244
0.292376	0.275599
0.419138	0.268142
0.353893	0.242044
0.363214	0.406089
0.398633

## Sheet: 3f
Murine Fib monoculture			Human Fib monoculture
Control	Ornithine		Control	Ornithine
5472	11800		6940	11250
5443	9289		5740	16200
7515	10500		6520	13700

## Sheet: 3g
Uninjured	Uninjured + Ornithine	Bleomycin	Bleomycin + Ornithine
0.0280472	0.0494038	0.343295	0.302276
0.0238995	0.047374	0.254419	0.276394
0.0174573	0.0242525	0.242699	0.339877
0.0249585	0.0430497	0.220236	0.380408
0.0407552	0.0464915	0.268581	0.334017
0.0362545	0.0396963	0.255396	0.369177
0.014192	0.0449913	0.288602	0.339877
	0.0524042	0.260279

[truncated: 24 more sheets: 3i, 3j, 3k, 4c, 4d, 5a, 5b, 5d, 5e, 5f, 6c, 6d, 6e, 6f, 6g, S1g, S2c, S2e, S2f, S3b …]
